# Supplementary material for: Epigenetic Regulation of CXC Chemokine Expression by Environmental Electrophiles Through DNA Methyltransferase Inhibition
Source: Int J Mol Sci. 2024 Oct 29;25(21):11592. doi: 10.3390/ijms252111592 (PMC11546359; doi:10.3390/ijms252111592)
Supplement: Supplementary file 1 [file ijms-25-11592-s001.zip]

Archive with 2 entries (2 files):
- Supplementary_Materials_Tsuchida_IJMS_Final.pdf
- Supplementary_Tables_Tsuchida_IJMS_Final.xlsx
