# Supplementary material for: Epigenetic Regulation of CXC Chemokine Expression by Environmental Electrophiles Through DNA Methyltransferase Inhibition
Source: Int J Mol Sci. 2024 Oct 29;25(21):11592. doi: 10.3390/ijms252111592 (PMC11546359; doi:10.3390/ijms252111592)
Supplement: Supplementary file 1 [file ijms-25-11592-s001.zip › Supplementary_Tables_Tsuchida_IJMS_Final.xlsx]

## Sheet: Information
	Supplementary Materials
	Epigenetic regulation of CXC chemokine expression by environmental electrophiles through DNA methyltransferase inhibition
	Tomoki Tsuchida1, Sho Kubota1, Shizuki Kamiuezono2, Nobumasa Takasugi1, Akihiro Ito3, Yoshito Kumagai4 and Takashi Uehara1
	1Department of Medicinal Pharmacology, Graduate School of Medicine, Dentistry and Pharmaceutical Sciences, Okayama University, Okayama 700-8530, Japan
	2Department of Medicinal Pharmacology, Faculty of Pharmaceutical Sciences, Okayama University, Okayama 700-8530, Japan
	3School of Life Sciences, Tokyo University of Pharmacy and Life Sciences, Tokyo 192-0392, Japan
	4Graduate School of Pharmaceutical Sciences, Kyushu University, Fukuoka 812-8582, Japan
	*To whom correspondence should be addressed: Takashi Uehara, Ph.D., Department of Medicinal Pharmacology,
	Graduate School of Medicine, Dentistry and Pharmaceutical Sciences, Okayama University, Okayama 700-8530, Japan
	Tel & Fax: +81-86-251-7939, email: uehara-t@okayama-u.ac.jp

## Sheet: S1
Table S1: The list of electrophiles used in this study
No.	Substance	CAS RN	Structure	Molecular Weight	Vendor (#Cat No.)
1	1,2-Naphthoquinone	524-42-5		158.15	Sigma-Aldrich (#346616)
2	1,4-Naphthoquinone	130-15-4		158.15	Tokyo Chemical Industry (#N0040)
3	4-Hydroxynonenal	75899-68-2		156.22	Cayman Chemical (#32100)
4	Acetaldehyde	75-07-0		44.05	Tokyo Chemical Industry (#A1640)
5	Acrolein	107-02-8		56.06	Tokyo Chemical Industry (#A0137)
6	Acrylamide	79-06-1		71.08	Nacalai Tesque (#06114-24)
7	Azaperone	1649-18-9		327.4	MedChemExpress (#HY-B1470)
8	Azinphos-ethyl	2642-71-9		345.38	Sigma-Aldrich (#45332)
9	Benzaldehyde	100-52-7		106.12	Wako Pure Chemical Industry (#025-1220)
10	Benzocaine	94-09-7		165.19	Tokyo Chemical Industry (#A0271)
11	Bromodichloromethane	75-27-4		163.83	Wako Pure Chemical Industry (#M-502-04-10X)
12	Butyl glycidyl ether	2426-08-6		130.19	Tokyo Chemical Industry (#B0697)
13	Cadmium chloride	10108-64-2		183.32	Wako Pure Chemical Industry (#038-00102)
14	Chlorfenvinphos	470-90-6		359.57	Wako Pure Chemical Industry (#519-45321)
15	Chloroform	67-66-3		119.38	Wako Pure Chemical Industry (#034-02603)
16	Crotonaldehyde	4170-30-3		70.09	Wako Pure Chemical Industry (#039-07033)
17	Diazinon	333-41-5		304.35	Wako Pure Chemical Industry (#BIOC-201N-10MG)
18	Diphenylmethane diisocyanate	101-68-8		250.25	Tokyo Chemical Industry (#D0897)
19	Dithianon	3347-22-6		296.33	Sigma-Aldrich (#45462)
20	Epichlorohydrin	106-89-8		92.52	Tokyo Chemical Industry (#E0012)
21	Formaldehyde	50-00-0		30.03	Wako Pure Chemical Industry (#063-04815)
22	Glutaraldehyde	111-30-8		100.12	Tokyo Chemical Industry (#G0068)
23	Harmane	486-84-0		182.22	Cayman Chemical (#29613)
24	Hexyl salicylate	6259-76-3		222.28	Sigma-Aldrich (#84280)
25	Hydrogenated MDI	5124-30-1		262.35	Tokyo Chemical Industry (#D2380)
26	Isobutyraldehyde	78-84-2		72.11	Wako Pure Chemical Industry (#022-03943)
27	Menbutone	3562-99-0		258.27	MedChemExpress (#HY-B1136)
28	Mepronil	55814-41-0		269.34	Wako Pure Chemical Industry (#131-07904)
29	Methional	3268-49-3		104.17	Sigma-Aldrich (#277460)
30	Methyl ethyl ketone	78-93-3		72.11	Tokyo Chemical Industry (#E0140)
31	Methyl isobutyl ketone	108-10-1		100.16	Wako Pure Chemical Industry (#138-02073)
32	Methylmercury chloride	115-09-3		251.09	Tokyo Chemical Industry (#M0589)
33	Methylvinylketone	83897-55-6		82.1	Tokyo Chemical Industry (#M0460)
34	Metolachlor	51218-45-2		283.79	Wako Pure Chemical Industry (#131-17431)
35	Monocrotophos	6923-22-4		223.16	Sigma-Aldrich (#36173)
36	N-Nitrosonornicotine	16543-55-8		177.2	Sigma-Aldrich (#75285)
37	Nalidixic acid	389-08-2		232.24	Wako Pure Chemical Industry (#147-09641)
38	Nequinate	13997-19-8		365.42	Wako Pure Chemical Industry (#147-09141)
39	Paraformaldehyde	30525-89-4		30.03	Wako Pure Chemical Industry (#168-20955)
40	Prednisolone	50-24-8		360.44	Wako Pure Chemical Industry (#165-11491)
41	Pyridaphenthion	119-12-0		340.34	Wako Pure Chemical Industry (#169-10914)
42	Resorcinol diglycidyl ether	101-90-6		222.24	Santa Cruz Biotechnology (#sc-272285)
43	Toluene 2,4-diisocyanate	584-84-9		174.16	Tokyo Chemical Industry (#T0263)
44	Vamidothion	2275-23-2		287.34	Wako Pure Chemical Industry (#227-01711)
45	α-Hexylcinnamaldehyde	101-86-0		216.32	Sigma-Aldrich (#09178)

## Sheet: S2
Table S2: The list of primers used in this study
Gene	Primer Sequence (5' to 3')
CXCL1	Forward	TGGCTTAGAACAAAGGGGCTTA
	Reverse	AGTAAAGGTAGCCCTTGTTTCCC
CXCL3	Forward	AGCACCAACTGACAGGAGAG
	Reverse	AGTCCTTTCCAGCTGTCCCTA
CXCL5	Forward	ATCTTCGCTCCTCCAATCTCC
	Reverse	AGGAGGCTCATAGTGGTCAAGA
CXCL8	Forward	CCAGGAAGAAACCACCGGAA
	Reverse	CTCCTTGGCAAAACTGCACC
ACTB	Forward	TCACCCACACTGTGCCCATCTACGA
	Reverse	CAGCGGAACCGCTCATTGCCACTGG
Region 1	Forward	TTATTAAATTGTGGAGTTTTAGTATTTTAA
	Reverse	CTCTACTATCTCTAAAAATTTATACCTTAT
Region 2	Forward	ATTTAATTTAATTGGTTAAATAAGGGTAAA
	Reverse	CAAATAAAAATTCAAAAAAATTTTTAATAA
M13	Forward	GTTTTCCCAGTCACGAC
	Reverse	CAGGAAACAGCTATGAC
ChIP-1	Forward	AACTGGCGAATGGGACTTTAGA
	Reverse	CCATTACCTATCTACCCACCTCTG
Promoter Insertion	Forward	CCCAGATCTTAGGAAGTGTGATGACTCAGGTTT
	Reverse	CCCAAGCTTAGTTTGTGCCTTATGGAGTGCT
Enhancer Insertion	Forward	CCCGGTACCTGTGAAGCAGTGTTGGTAATAGC
	Reverse	CCCGAGCTCTAAATCCCCTTATTTTCCCCTGC
